# Supplementary material for: Deregulated Long Non-Coding RNAs (lncRNA) as Promising Biomarkers in Hidradenitis Suppurativa
Source: J Clin Med. 2024 May 20;13(10):3016. doi: 10.3390/jcm13103016 (PMC11121919; doi:10.3390/jcm13103016)
Supplement: Supplementary file 1 [file jcm-13-03016-s001.zip]

Archive with 1 entries (1 files):
- jcm-2966405-supplementary.pdf
